# Supplementary material for: Prolonged Intrinsic Neural Timescales Dissociate from Phase Coherence in Schizophrenia
Source: Brain Sci. 2023 Apr 21;13(4):695. doi: 10.3390/brainsci13040695 (PMC10137081; doi:10.3390/brainsci13040695)
Supplement: Supplementary file 1 [file brainsci-13-00695-s001.zip]

Archive with 1 entries (1 files):
- brainsci-2342908-supplementary.pdf
